# Supplementary material for: Genomic evidence for non-random endemic populations of decaying exons from mammalian genes
Source: BMC Genomics. 2009 Jul 13;10:309. doi: 10.1186/1471-2164-10-309 (PMC2718932; doi:10.1186/1471-2164-10-309)
Supplement: Additional file 1 — Statistics of exon length. Statistics of exon length in human, mouse, rat and cow. [file 1471-2164-10-309-S1.xls]

## Sheet: Plan1
	human	human	mouse	mouse	rat	rat	cow	cow
	DE	ΨE	DE	ΨE	DE	ΨE	DE	ΨE
median	42	89	42	79	42	105	43	106
s.d.	39	151	39	138	43	139	44	116
The median and standard deviation values for the length of each exon type in nucleotides. The overall mean and s.d. values (over all species) are given below.
	Mean	S.D (aa)
DE	295	42.1429
ΨE	1040	148.571
		S.D.(nt)
		126.429
		445.714
